# Supplementary material for: Cryobiopsy: A Breakthrough Strategy for Clinical Utilization of Lung Cancer Organoids
Source: Cells. 2023 Jul 14;12(14):1854. doi: 10.3390/cells12141854 (PMC10377875; doi:10.3390/cells12141854)
Supplement: Supplementary file 1 [file cells-12-01854-s001.zip]

Archive with 1 entries (1 files):
- cells-2416213-supplementary.pdf
